# Supplementary material for: Electrochromic selective filtering of chronodisruptive visible wavelengths
Source: PLoS One. 2020 Nov 5;15(11):e0241900. doi: 10.1371/journal.pone.0241900 (PMC7643985; doi:10.1371/journal.pone.0241900)
Supplement: S1 Data — (ZIP) [file pone.0241900.s002.zip]

Archive with 1 entries (1 files):
- Datasets_PLR_color.xlsx
