# Supplementary material for: Electrochromic selective filtering of chronodisruptive visible wavelengths
Source: PLoS One. 2020 Nov 5;15(11):e0241900. doi: 10.1371/journal.pone.0241900 (PMC7643985; doi:10.1371/journal.pone.0241900)
Supplement: S1 Data — (ZIP) [file pone.0241900.s002.zip › Datasets_PLR_color.xlsx]

## Sheet: PLR_recordings
ID	State	Time	Pupil_Diam_Perc_BL
FD01	Transmissive	-60	.
FD01	Transmissive	-59.9	.
FD01	Transmissive	-59.8	.
FD01	Transmissive	-59.7	.
FD01	Transmissive	-59.6	.
FD01	Transmissive	-59.5	.
FD01	Transmissive	-59.4	.
FD01	Transmissive	-59.3	.
FD01	Transmissive	-59.2	.
FD01	Transmissive	-59.1	.
FD01	Transmissive	-59	.
FD01	Transmissive	-58.9	.
FD01	Transmissive	-58.8	.
FD01	Transmissive	-58.7	.
FD01	Transmissive	-58.6	.
FD01	Transmissive	-58.5	.
FD01	Transmissive	-58.4	.
FD01	Transmissive	-58.3	.
FD01	Transmissive	-58.2	.
FD01	Transmissive	-58.1	.
FD01	Transmissive	-58	.
FD01	Transmissive	-57.9	.
FD01	Transmissive	-57.8	.
FD01	Transmissive	-57.7	.
FD01	Transmissive	-57.6	.
FD01	Transmissive	-57.5	101.994
FD01	Transmissive	-57.4	101.512
FD01	Transmissive	-57.3	101.11
FD01	Transmissive	-57.2	101.672
FD01	Transmissive	-57.1	101.592
FD01	Transmissive	-57	101.391
FD01	Transmissive	-56.9	101.311
FD01	Transmissive	-56.8	101.472
FD01	Transmissive	-56.7	101.833
FD01	Transmissive	-56.6	101.592
FD01	Transmissive	-56.5	101.632
FD01	Transmissive	-56.4	101.833
FD01	Transmissive	-56.3	101.512
FD01	Transmissive	-56.2	101.632
FD01	Transmissive	-56.1	102.516
FD01	Transmissive	-56	102.315
FD01	Transmissive	-55.9	102.114
FD01	Transmissive	-55.8	101.873
FD01	Transmissive	-55.7	101.592
FD01	Transmissive	-55.6	101.713
FD01	Transmissive	-55.5	102.074
FD01	Transmissive	-55.4	103.038
FD01	Transmissive	-55.3	103.038
FD01	Transmissive	-55.2	102.476
FD01	Transmissive	-55.1	102.114
FD01	Transmissive	-55	102.114
FD01	Transmissive	-54.9	102.435
FD01	Transmissive	-54.8	102.435
FD01	Transmissive	-54.7	101.994
FD01	Transmissive	-54.6	102.074
FD01	Transmissive	-54.5	102.235
FD01	Transmissive	-54.4	101.753
FD01	Transmissive	-54.3	101.713
FD01	Transmissive	-54.2	101.953
FD01	Transmissive	-54.1	101.191
FD01	Transmissive	-54	100.267
FD01	Transmissive	-53.9	100.147
FD01	Transmissive	-53.8	99.9056
FD01	Transmissive	-53.7	99.7048
FD01	Transmissive	-53.6	99.6647
FD01	Transmissive	-53.5	99.9056
FD01	Transmissive	-53.4	100.307
FD01	Transmissive	-53.3	99.9056
FD01	Transmissive	-53.2	99.3434
FD01	Transmissive	-53.1	99.504
FD01	Transmissive	-53	100.468
FD01	Transmissive	-52.9	101.231
FD01	Transmissive	-52.8	101.311
FD01	Transmissive	-52.7	101.15
FD01	Transmissive	-52.6	101.672
FD01	Transmissive	-52.5	102.114
FD01	Transmissive	-52.4	101.833
FD01	Transmissive	-52.3	101.632
FD01	Transmissive	-52.2	101.753
FD01	Transmissive	-52.1	102.556
FD01	Transmissive	-52	101.994
FD01	Transmissive	-51.9	100.789
FD01	Transmissive	-51.8	100.95
FD01	Transmissive	-51.7	101.03
FD01	Transmissive	-51.6	100.428
FD01	Transmissive	-51.5	99.9859
FD01	Transmissive	-51.4	100.227
FD01	Transmissive	-51.3	100.508
FD01	Transmissive	-51.2	100.387
FD01	Transmissive	-51.1	100.387
FD01	Transmissive	-51	100.026
FD01	Transmissive	-50.9	99.5843
FD01	Transmissive	-50.8	99.5843
FD01	Transmissive	-50.7	99.7048
FD01	Transmissive	-50.6	99.8253
FD01	Transmissive	-50.5	99.745
FD01	Transmissive	-50.4	99.6245
FD01	Transmissive	-50.3	99.5843
FD01	Transmissive	-50.2	99.8654
FD01	Transmissive	-50.1	99.504
FD01	Transmissive	-50	98.8214
FD01	Transmissive	-49.9	98.8616
FD01	Transmissive	-49.8	98.6608
FD01	Transmissive	-49.7	99.0222
FD01	Transmissive	-49.6	99.6647
FD01	Transmissive	-49.5	99.1828
FD01	Transmissive	-49.4	100.508
FD01	Transmissive	-49.3	101.753
FD01	Transmissive	-49.2	101.632
FD01	Transmissive	-49.1	101.672
FD01	Transmissive	-49	101.793
FD01	Transmissive	-48.9	101.11
FD01	Transmissive	-48.8	100.387
FD01	Transmissive	-48.7	99.6245
FD01	Transmissive	-48.6	99.3434
FD01	Transmissive	-48.5	99.5843
FD01	Transmissive	-48.4	99.504
FD01	Transmissive	-48.3	99.3836
FD01	Transmissive	-48.2	101.472
FD01	Transmissive	-48.1	101.311
FD01	Transmissive	-48	100.508
FD01	Transmissive	-47.9	99.4237
FD01	Transmissive	-47.8	98.7411
FD01	Transmissive	-47.7	98.7812
FD01	Transmissive	-47.6	98.7812
FD01	Transmissive	-47.5	98.6206
FD01	Transmissive	-47.4	98.7411
FD01	Transmissive	-47.3	99.3836
FD01	Transmissive	-47.2	99.4237
FD01	Transmissive	-47.1	99.1426
FD01	Transmissive	-47	99.3033
FD01	Transmissive	-46.9	99.0623
FD01	Transmissive	-46.8	98.6608
FD01	Transmissive	-46.7	98.4198
FD01	Transmissive	-46.6	98.5002
FD01	Transmissive	-46.5	98.3797
FD01	Transmissive	-46.4	98.2592
FD01	Transmissive	-46.3	98.6206
FD01	Transmissive	-46.2	98.5002
FD01	Transmissive	-46.1	98.2592
FD01	Transmissive	-46	98.5403
FD01	Transmissive	-45.9	98.7009
FD01	Transmissive	-45.8	98.5002
FD01	Transmissive	-45.7	98.5403
FD01	Transmissive	-45.6	99.1426
FD01	Transmissive	-45.5	99.4237
FD01	Transmissive	-45.4	99.5843
FD01	Transmissive	-45.3	100.147
FD01	Transmissive	-45.2	100.628
FD01	Transmissive	-45.1	100.669
FD01	Transmissive	-45	100.066
FD01	Transmissive	-44.9	99.6647
FD01	Transmissive	-44.8	100.387
FD01	Transmissive	-44.7	100.588
FD01	Transmissive	-44.6	100.628
FD01	Transmissive	-44.5	101.03
FD01	Transmissive	-44.4	100.548
FD01	Transmissive	-44.3	99.9056
FD01	Transmissive	-44.2	99.7851
FD01	Transmissive	-44.1	100.026
FD01	Transmissive	-44	100.147
FD01	Transmissive	-43.9	100.307
FD01	Transmissive	-43.8	100.026
FD01	Transmissive	-43.7	99.504
FD01	Transmissive	-43.6	99.4639
FD01	Transmissive	-43.5	99.2631
FD01	Transmissive	-43.4	99.1025
FD01	Transmissive	-43.3	99.3836
FD01	Transmissive	-43.2	99.745
FD01	Transmissive	-43.1	100.147
FD01	Transmissive	-43	100.187
FD01	Transmissive	-42.9	99.9056
FD01	Transmissive	-42.8	99.7851
FD01	Transmissive	-42.7	99.8253
FD01	Transmissive	-42.6	100.227
FD01	Transmissive	-42.5	100.187
FD01	Transmissive	-42.4	99.7851
FD01	Transmissive	-42.3	99.7048
FD01	Transmissive	-42.2	99.5442
FD01	Transmissive	-42.1	99.5442
FD01	Transmissive	-42	100.468
FD01	Transmissive	-41.9	100.749
FD01	Transmissive	-41.8	100.749
FD01	Transmissive	-41.7	100.468
FD01	Transmissive	-41.6	100.709
FD01	Transmissive	-41.5	101.512
FD01	Transmissive	-41.4	101.11
FD01	Transmissive	-41.3	101.11
FD01	Transmissive	-41.2	101.351
FD01	Transmissive	-41.1	101.472
FD01	Transmissive	-41	101.833
FD01	Transmissive	-40.9	101.873
FD01	Transmissive	-40.8	101.953
FD01	Transmissive	-40.7	101.873
FD01	Transmissive	-40.6	101.753
FD01	Transmissive	-40.5	101.592
FD01	Transmissive	-40.4	101.271
FD01	Transmissive	-40.3	100.669
FD01	Transmissive	-40.2	98.2994
FD01	Transmissive	-40.1	99.4237
FD01	Transmissive	-40	100.187
FD01	Transmissive	-39.9	100.709
FD01	Transmissive	-39.8	101.512
FD01	Transmissive	-39.7	102.074
FD01	Transmissive	-39.6	102.114
FD01	Transmissive	-39.5	101.913
FD01	Transmissive	-39.4	101.391
FD01	Transmissive	-39.3	101.191
FD01	Transmissive	-39.2	101.391
FD01	Transmissive	-39.1	101.672
FD01	Transmissive	-39	101.592
FD01	Transmissive	-38.9	101.592
FD01	Transmissive	-38.8	101.793
FD01	Transmissive	-38.7	101.753
FD01	Transmissive	-38.6	101.11
FD01	Transmissive	-38.5	100.468
FD01	Transmissive	-38.4	100.829
FD01	Transmissive	-38.3	100.387
FD01	Transmissive	-38.2	98.7009
FD01	Transmissive	-38.1	98.6206
FD01	Transmissive	-38	99.5843
FD01	Transmissive	-37.9	99.7048
FD01	Transmissive	-37.8	99.9457
FD01	Transmissive	-37.7	99.8654
FD01	Transmissive	-37.6	98.8616
FD01	Transmissive	-37.5	98.0986
FD01	Transmissive	-37.4	98.8214
FD01	Transmissive	-37.3	100.387
FD01	Transmissive	-37.2	101.311
FD01	Transmissive	-37.1	101.833
FD01	Transmissive	-37	101.672
FD01	Transmissive	-36.9	101.191
FD01	Transmissive	-36.8	100.709
FD01	Transmissive	-36.7	101.07
FD01	Transmissive	-36.6	101.672
FD01	Transmissive	-36.5	102.154
FD01	Transmissive	-36.4	101.953
FD01	Transmissive	-36.3	101.391
FD01	Transmissive	-36.2	101.191
FD01	Transmissive	-36.1	100.588
FD01	Transmissive	-36	100.588
FD01	Transmissive	-35.9	100.709
FD01	Transmissive	-35.8	100.508
FD01	Transmissive	-35.7	100.347
FD01	Transmissive	-35.6	100.468
FD01	Transmissive	-35.5	100.066
FD01	Transmissive	-35.4	100.669
FD01	Transmissive	-35.3	101.632
FD01	Transmissive	-35.2	101.11
FD01	Transmissive	-35.1	100.428
FD01	Transmissive	-35	100.267
FD01	Transmissive	-34.9	100.387
FD01	Transmissive	-34.8	100.829
FD01	Transmissive	-34.7	101.953
FD01	Transmissive	-34.6	101.351
FD01	Transmissive	-34.5	100.147
FD01	Transmissive	-34.4	100.347
FD01	Transmissive	-34.3	100.307
FD01	Transmissive	-34.2	100.307
FD01	Transmissive	-34.1	100.909
FD01	Transmissive	-34	100.869
FD01	Transmissive	-33.9	100.347
FD01	Transmissive	-33.8	100.066
FD01	Transmissive	-33.7	100.227
FD01	Transmissive	-33.6	100.548
FD01	Transmissive	-33.5	100.789
FD01	Transmissive	-33.4	101.351
FD01	Transmissive	-33.3	102.194
FD01	Transmissive	-33.2	101.672
FD01	Transmissive	-33.1	101.431
FD01	Transmissive	-33	101.873
FD01	Transmissive	-32.9	101.713
FD01	Transmissive	-32.8	101.632
FD01	Transmissive	-32.7	101.512
FD01	Transmissive	-32.6	101.231
FD01	Transmissive	-32.5	101.472
FD01	Transmissive	-32.4	101.873
FD01	Transmissive	-32.3	101.753
FD01	Transmissive	-32.2	100.909
FD01	Transmissive	-32.1	99.7851
FD01	Transmissive	-32	99.3033
FD01	Transmissive	-31.9	99.4237
FD01	Transmissive	-31.8	99.2631
FD01	Transmissive	-31.7	99.6245
FD01	Transmissive	-31.6	100.227
FD01	Transmissive	-31.5	100.468
FD01	Transmissive	-31.4	100.669
FD01	Transmissive	-31.3	100.387
FD01	Transmissive	-31.2	100.267
FD01	Transmissive	-31.1	100.347
FD01	Transmissive	-31	100.187
FD01	Transmissive	-30.9	100.187
FD01	Transmissive	-30.8	100.628
FD01	Transmissive	-30.7	100.749
FD01	Transmissive	-30.6	100.307
FD01	Transmissive	-30.5	100.709
FD01	Transmissive	-30.4	100.909
FD01	Transmissive	-30.3	100.508
FD01	Transmissive	-30.2	100.307
FD01	Transmissive	-30.1	100.227
FD01	Transmissive	-30	100.468
FD01	Transmissive	-29.9	100.026
FD01	Transmissive	-29.8	99.9056
FD01	Transmissive	-29.7	100.588
FD01	Transmissive	-29.6	100.508
FD01	Transmissive	-29.5	100.227
FD01	Transmissive	-29.4	100.026
FD01	Transmissive	-29.3	100.187
FD01	Transmissive	-29.2	100.909
FD01	Transmissive	-29.1	100.869
FD01	Transmissive	-29	100.267
FD01	Transmissive	-28.9	100.829
FD01	Transmissive	-28.8	101.15
FD01	Transmissive	-28.7	100.749
FD01	Transmissive	-28.6	100.709
FD01	Transmissive	-28.5	100.387
FD01	Transmissive	-28.4	100.869
FD01	Transmissive	-28.3	101.913
FD01	Transmissive	-28.2	101.753
FD01	Transmissive	-28.1	101.03
FD01	Transmissive	-28	100.749
FD01	Transmissive	-27.9	99.9457
FD01	Transmissive	-27.8	99.5442
FD01	Transmissive	-27.7	100.147
FD01	Transmissive	-27.6	100.227
FD01	Transmissive	-27.5	100.026
FD01	Transmissive	-27.4	99.8253
FD01	Transmissive	-27.3	99.8654
FD01	Transmissive	-27.2	100.026
FD01	Transmissive	-27.1	99.745
FD01	Transmissive	-27	99.8654
FD01	Transmissive	-26.9	100.106
FD01	Transmissive	-26.8	99.7851
FD01	Transmissive	-26.7	100.307
FD01	Transmissive	-26.6	100.749
FD01	Transmissive	-26.5	100.227
FD01	Transmissive	-26.4	99.3434
FD01	Transmissive	-26.3	98.1388
FD01	Transmissive	-26.2	99.4639
FD01	Transmissive	-26.1	98.46
FD01	Transmissive	-26	97.938
FD01	Transmissive	-25.9	98.7411
FD01	Transmissive	-25.8	99.504
FD01	Transmissive	-25.7	99.745
FD01	Transmissive	-25.6	99.745
FD01	Transmissive	-25.5	99.7851
FD01	Transmissive	-25.4	99.745
FD01	Transmissive	-25.3	99.6245
FD01	Transmissive	-25.2	99.4639
FD01	Transmissive	-25.1	99.8654
FD01	Transmissive	-25	100.307
FD01	Transmissive	-24.9	100.267
FD01	Transmissive	-24.8	100.428
FD01	Transmissive	-24.7	100.147
FD01	Transmissive	-24.6	100.026
FD01	Transmissive	-24.5	100.669
FD01	Transmissive	-24.4	100.669
FD01	Transmissive	-24.3	100.669
FD01	Transmissive	-24.2	100.709
FD01	Transmissive	-24.1	100.387
FD01	Transmissive	-24	100.387
FD01	Transmissive	-23.9	99.745
FD01	Transmissive	-23.8	99.3033
FD01	Transmissive	-23.7	100.066
FD01	Transmissive	-23.6	100.387
FD01	Transmissive	-23.5	99.745
FD01	Transmissive	-23.4	99.3836
FD01	Transmissive	-23.3	99.3434
FD01	Transmissive	-23.2	99.2631
FD01	Transmissive	-23.1	99.4237
FD01	Transmissive	-23	99.4237
FD01	Transmissive	-22.9	99.3434
FD01	Transmissive	-22.8	98.9419
FD01	Transmissive	-22.7	98.9017
FD01	Transmissive	-22.6	99.4237
FD01	Transmissive	-22.5	99.2229
FD01	Transmissive	-22.4	99.0222
FD01	Transmissive	-22.3	99.0222
FD01	Transmissive	-22.2	99.0222
FD01	Transmissive	-22.1	99.0623
FD01	Transmissive	-22	98.7812
FD01	Transmissive	-21.9	98.9017
FD01	Transmissive	-21.8	99.2229
FD01	Transmissive	-21.7	99.3836
FD01	Transmissive	-21.6	99.1025
FD01	Transmissive	-21.5	98.982
FD01	Transmissive	-21.4	98.9419
FD01	Transmissive	-21.3	98.7411
FD01	Transmissive	-21.2	98.5403
FD01	Transmissive	-21.1	98.6206
FD01	Transmissive	-21	98.9017
FD01	Transmissive	-20.9	98.982
FD01	Transmissive	-20.8	98.9017
FD01	Transmissive	-20.7	98.5805
FD01	Transmissive	-20.6	98.1789
FD01	Transmissive	-20.5	98.5002
FD01	Transmissive	-20.4	98.982
FD01	Transmissive	-20.3	99.0623
FD01	Transmissive	-20.2	99.1025
FD01	Transmissive	-20.1	99.3033
FD01	Transmissive	-20	99.9457
FD01	Transmissive	-19.9	99.7048
FD01	Transmissive	-19.8	99.504
FD01	Transmissive	-19.7	99.3434
FD01	Transmissive	-19.6	99.1828
FD01	Transmissive	-19.5	99.3434
FD01	Transmissive	-19.4	99.3033
FD01	Transmissive	-19.3	99.3434
FD01	Transmissive	-19.2	99.2229
FD01	Transmissive	-19.1	98.9419
FD01	Transmissive	-19	98.8214
FD01	Transmissive	-18.9	97.938
FD01	Transmissive	-18.8	98.1789
FD01	Transmissive	-18.7	97.8175
FD01	Transmissive	-18.6	97.5364
FD01	Transmissive	-18.5	98.2592
FD01	Transmissive	-18.4	98.9419
FD01	Transmissive	-18.3	99.0623
FD01	Transmissive	-18.2	98.8616
FD01	Transmissive	-18.1	98.982
FD01	Transmissive	-18	99.0623
FD01	Transmissive	-17.9	98.8616
FD01	Transmissive	-17.8	98.982
FD01	Transmissive	-17.7	99.1426
FD01	Transmissive	-17.6	99.1828
FD01	Transmissive	-17.5	99.6245
FD01	Transmissive	-17.4	99.6647
FD01	Transmissive	-17.3	99.0222
FD01	Transmissive	-17.2	99.0222
FD01	Transmissive	-17.1	98.46
FD01	Transmissive	-17	97.7774
FD01	Transmissive	-16.9	98.0585
FD01	Transmissive	-16.8	98.5002
FD01	Transmissive	-16.7	98.9419
FD01	Transmissive	-16.6	99.5843
FD01	Transmissive	-16.5	99.6245
FD01	Transmissive	-16.4	99.4237
FD01	Transmissive	-16.3	99.1828
FD01	Transmissive	-16.2	99.5843
FD01	Transmissive	-16.1	100.187
FD01	Transmissive	-16	100.066
FD01	Transmissive	-15.9	101.15
FD01	Transmissive	-15.8	101.672
FD01	Transmissive	-15.7	100.909
FD01	Transmissive	-15.6	100.669
FD01	Transmissive	-15.5	100.628
FD01	Transmissive	-15.4	100.307
FD01	Transmissive	-15.3	100.387
FD01	Transmissive	-15.2	100.669
FD01	Transmissive	-15.1	100.428
FD01	Transmissive	-15	100.468
FD01	Transmissive	-14.9	100.588
FD01	Transmissive	-14.8	100.267
FD01	Transmissive	-14.7	99.7048
FD01	Transmissive	-14.6	99.504
FD01	Transmissive	-14.5	99.7851
FD01	Transmissive	-14.4	99.9056
FD01	Transmissive	-14.3	99.7048
FD01	Transmissive	-14.2	99.3836
FD01	Transmissive	-14.1	99.5442
FD01	Transmissive	-14	99.2631
FD01	Transmissive	-13.9	98.8616
FD01	Transmissive	-13.8	99.1426
FD01	Transmissive	-13.7	99.3033
FD01	Transmissive	-13.6	99.5843
FD01	Transmissive	-13.5	99.1426
FD01	Transmissive	-13.4	98.7411
FD01	Transmissive	-13.3	99.1426
FD01	Transmissive	-13.2	99.7851
FD01	Transmissive	-13.1	99.0623
FD01	Transmissive	-13	98.1388
FD01	Transmissive	-12.9	98.6206
FD01	Transmissive	-12.8	98.5403
FD01	Transmissive	-12.7	98.4198
FD01	Transmissive	-12.6	98.982
FD01	Transmissive	-12.5	100.026
FD01	Transmissive	-12.4	100.548
FD01	Transmissive	-12.3	100.387
FD01	Transmissive	-12.2	100.106
FD01	Transmissive	-12.1	100.508
FD01	Transmissive	-12	100.588
FD01	Transmissive	-11.9	100.267
FD01	Transmissive	-11.8	100.869
FD01	Transmissive	-11.7	100.95
FD01	Transmissive	-11.6	100.548
FD01	Transmissive	-11.5	100.709
FD01	Transmissive	-11.4	100.468
FD01	Transmissive	-11.3	100.387
FD01	Transmissive	-11.2	100.227
FD01	Transmissive	-11.1	99.6647
FD01	Transmissive	-11	99.4639
FD01	Transmissive	-10.9	99.1025
FD01	Transmissive	-10.8	98.5805
FD01	Transmissive	-10.7	98.9017
FD01	Transmissive	-10.6	99.5843
FD01	Transmissive	-10.5	100.307
FD01	Transmissive	-10.4	100.628
FD01	Transmissive	-10.3	100.95
FD01	Transmissive	-10.2	100.428
FD01	Transmissive	-10.1	100.187
FD01	Transmissive	-10	100.428
FD01	Transmissive	-9.9	99.9056
FD01	Transmissive	-9.8	99.6245
FD01	Transmissive	-9.7	100.147
FD01	Transmissive	-9.6	100.347
FD01	Transmissive	-9.5	100.147
FD01	Transmissive	-9.4	99.9457
FD01	Transmissive	-9.3	99.6647
FD01	Transmissive	-9.2	99.6647
FD01	Transmissive	-9.1	99.4639
FD01	Transmissive	-9	99.5442
FD01	Transmissive	-8.9	99.2631
FD01	Transmissive	-8.8	98.8616
FD01	Transmissive	-8.7	99.0623
FD01	Transmissive	-8.6	99.0623
FD01	Transmissive	-8.5	99.6245
FD01	Transmissive	-8.4	99.5442
FD01	Transmissive	-8.3	99.4639
FD01	Transmissive	-8.2	100.066
FD01	Transmissive	-8.1	100.548
FD01	Transmissive	-8	100.387
FD01	Transmissive	-7.9	100.468
FD01	Transmissive	-7.8	100.99
FD01	Transmissive	-7.7	100.548
FD01	Transmissive	-7.6	100.347
FD01	Transmissive	-7.5	100.869
FD01	Transmissive	-7.4	101.191
FD01	Transmissive	-7.3	101.03
FD01	Transmissive	-7.2	101.311
FD01	Transmissive	-7.1	100.869
FD01	Transmissive	-7	100.066
FD01	Transmissive	-6.9	100.106
FD01	Transmissive	-6.8	100.147
FD01	Transmissive	-6.7	99.8654
FD01	Transmissive	-6.6	99.7048
FD01	Transmissive	-6.5	99.4237
FD01	Transmissive	-6.4	99.4639
FD01	Transmissive	-6.3	100.267
FD01	Transmissive	-6.2	100.307
FD01	Transmissive	-6.1	99.7851
FD01	Transmissive	-6	99.7048
FD01	Transmissive	-5.9	99.4639
FD01	Transmissive	-5.8	99.4639
FD01	Transmissive	-5.7	99.3434
FD01	Transmissive	-5.6	99.6245
FD01	Transmissive	-5.5	99.6647
FD01	Transmissive	-5.4	99.3434
FD01	Transmissive	-5.3	99.3033
FD01	Transmissive	-5.2	99.0623
FD01	Transmissive	-5.1	98.9017
FD01	Transmissive	-5	98.8214
FD01	Transmissive	-4.9	98.8214
FD01	Transmissive	-4.8	98.6206
FD01	Transmissive	-4.7	98.5403
FD01	Transmissive	-4.6	98.982
FD01	Transmissive	-4.5	99.3434
FD01	Transmissive	-4.4	99.3033
FD01	Transmissive	-4.3	99.3033
FD01	Transmissive	-4.2	99.5442
FD01	Transmissive	-4.1	99.8654
FD01	Transmissive	-4	99.9859
FD01	Transmissive	-3.9	100.026
FD01	Transmissive	-3.8	100.147
FD01	Transmissive	-3.7	100.267
FD01	Transmissive	-3.6	100.187
FD01	Transmissive	-3.5	100.066
FD01	Transmissive	-3.4	99.8654
FD01	Transmissive	-3.3	99.9056
FD01	Transmissive	-3.2	99.8654
FD01	Transmissive	-3.1	99.6245
FD01	Transmissive	-3	99.0222
FD01	Transmissive	-2.9	97.8175
FD01	Transmissive	-2.8	97.3758
FD01	Transmissive	-2.7	97.7774
FD01	Transmissive	-2.6	97.8175
FD01	Transmissive	-2.5	97.416
FD01	Transmissive	-2.4	97.0144
FD01	Transmissive	-2.3	97.0546
FD01	Transmissive	-2.2	96.8137
FD01	Transmissive	-2.1	96.2515
FD01	Transmissive	-2	95.8499
FD01	Transmissive	-1.9	95.7696
FD01	Transmissive	-1.8	95.9704
FD01	Transmissive	-1.7	95.7696
FD01	Transmissive	-1.6	97.3357
FD01	Transmissive	-1.5	96.8538
FD01	Transmissive	-1.4	97.5766
FD01	Transmissive	-1.3	98.7812
FD01	Transmissive	-1.2	98.3797
FD01	Transmissive	-1.1	98.0183
FD01	Transmissive	-1	98.0183
FD01	Transmissive	-0.9	98.3395
FD01	Transmissive	-0.8	98.5805
FD01	Transmissive	-0.7	98.2592
FD01	Transmissive	-0.6	98.2994
FD01	Transmissive	-0.5	98.5403
FD01	Transmissive	-0.4	98.6206
FD01	Transmissive	-0.3	99.1828
FD01	Transmissive	-0.2	99.4237
FD01	Transmissive	-0.1	99.5442
FD01	Transmissive	0	99.7048
FD01	Transmissive	0.1	97.938
FD01	Transmissive	0.2	93.6816
FD01	Transmissive	0.3	88.8228
FD01	Transmissive	0.4	83.8837
FD01	Transmissive	0.5	79.9887
FD01	Transmissive	0.6	77.218
FD01	Transmissive	0.7	75.4512
FD01	Transmissive	0.8	74.0859
FD01	Transmissive	0.9	73.0017
FD01	Transmissive	1	72.56
FD01	Transmissive	1.1	72.3994
FD01	Transmissive	1.2	72.801
FD01	Transmissive	1.3	73.7245
FD01	Transmissive	1.4	75.13
FD01	Transmissive	1.5	76.4952
FD01	Transmissive	1.6	78.0211
FD01	Transmissive	1.7	79.4265
FD01	Transmissive	1.8	80.7918
FD01	Transmissive	1.9	82.398
FD01	Transmissive	2	83.8034
FD01	Transmissive	2.1	85.0884
FD01	Transmissive	2.2	86.293
FD01	Transmissive	2.3	86.9355
FD01	Transmissive	2.4	87.4575
FD01	Transmissive	2.5	87.7386
FD01	Transmissive	2.6	87.4575
FD01	Transmissive	2.7	87.3772
FD01	Transmissive	2.8	88.1
FD01	Transmissive	2.9	88.7023
FD01	Transmissive	3	88.6622
FD01	Transmissive	3.1	88.8228
FD01	Transmissive	3.2	89.1039
FD01	Transmissive	3.3	89.6259
FD01	Transmissive	3.4	89.9873
FD01	Transmissive	3.5	90.1479
FD01	Transmissive	3.6	90.4692
FD01	Transmissive	3.7	90.9912
FD01	Transmissive	3.8	91.3526
FD01	Transmissive	3.9	91.473
FD01	Transmissive	4	91.714
FD01	Transmissive	4.1	92.7178
FD01	Transmissive	4.2	93.1595
FD01	Transmissive	4.3	92.7982
FD01	Transmissive	4.4	92.6777
FD01	Transmissive	4.5	92.0754
FD01	Transmissive	4.6	93.0391
FD01	Transmissive	4.7	93.28
FD01	Transmissive	4.8	93.9225
FD01	Transmissive	4.9	93.6816
FD01	Transmissive	5	93.3202
FD01	Transmissive	5.1	93.3202
FD01	Transmissive	5.2	92.8785
FD01	Transmissive	5.3	92.4368
FD01	Transmissive	5.4	92.3966
FD01	Transmissive	5.5	92.6375
FD01	Transmissive	5.6	92.7982
FD01	Transmissive	5.7	92.3564
FD01	Transmissive	5.8	91.9147
FD01	Transmissive	5.9	92.4769
FD01	Transmissive	6	93.28
FD01	Transmissive	6.1	92.6777
FD01	Transmissive	6.2	92.0352
FD01	Transmissive	6.3	92.7178
FD01	Transmissive	6.4	93.1595
FD01	Transmissive	6.5	93.2399
FD01	Transmissive	6.6	93.2399
FD01	Transmissive	6.7	93.2399
FD01	Transmissive	6.8	92.9588
FD01	Transmissive	6.9	92.6777
FD01	Transmissive	7	92.5171
FD01	Transmissive	7.1	92.3163
FD01	Transmissive	7.2	92.3564
FD01	Transmissive	7.3	92.5572
FD01	Transmissive	7.4	92.5171
FD01	Transmissive	7.5	92.3564
FD01	Transmissive	7.6	92.8383
FD01	Transmissive	7.7	93.802
FD01	Transmissive	7.8	94.324
FD01	Transmissive	7.9	94.0028
FD01	Transmissive	8	94.324
FD01	Transmissive	8.1	95.2476
FD01	Transmissive	8.2	95.7696
FD01	Transmissive	8.3	95.8098
FD01	Transmissive	8.4	95.7295
FD01	Transmissive	8.5	95.6893
FD01	Transmissive	8.6	95.6893
FD01	Transmissive	8.7	95.4885
FD01	Transmissive	8.8	95.4484
FD01	Transmissive	8.9	95.4484
FD01	Transmissive	9	95.3279
FD01	Transmissive	9.1	95.4082
FD01	Transmissive	9.2	95.2075
FD01	Transmissive	9.3	94.5248
FD01	Transmissive	9.4	94.1233
FD01	Transmissive	9.5	94.3642
FD01	Transmissive	9.6	94.6453
FD01	Transmissive	9.7	94.7657
FD01	Transmissive	9.8	95.0468
FD01	Transmissive	9.9	94.9665
FD01	Transmissive	10	95.1673
FD01	Transmissive	10.1	95.4885
FD01	Transmissive	10.2	94.8862
FD01	Transmissive	10.3	94.8461
FD01	Transmissive	10.4	95.3681
FD01	Transmissive	10.5	95.4484
FD01	Transmissive	10.6	95.2476
FD01	Transmissive	10.7	95.0067
FD01	Transmissive	10.8	95.4484
FD01	Transmissive	10.9	96.0507
FD01	Transmissive	11	95.9704
FD01	Transmissive	11.1	95.8901
FD01	Transmissive	11.2	95.8499
FD01	Transmissive	11.3	95.8499
FD01	Transmissive	11.4	95.8901
FD01	Transmissive	11.5	96.4523
FD01	Transmissive	11.6	96.6932
FD01	Transmissive	11.7	96.4121
FD01	Transmissive	11.8	96.7735
FD01	Transmissive	11.9	96.653
FD01	Transmissive	12	96.3318
FD01	Transmissive	12.1	96.653
FD01	Transmissive	12.2	97.7372
FD01	Transmissive	12.3	98.5403
FD01	Transmissive	12.4	98.5403
FD01	Transmissive	12.5	97.8978
FD01	Transmissive	12.6	97.5364
FD01	Transmissive	12.7	97.175
FD01	Transmissive	12.8	96.6932
FD01	Transmissive	12.9	96.4523
FD01	Transmissive	13	96.131
FD01	Transmissive	13.1	96.2113
FD01	Transmissive	13.2	95.7696
FD01	Transmissive	13.3	96.5326
FD01	Transmissive	13.4	97.0144
FD01	Transmissive	13.5	98.6608
FD01	Transmissive	13.6	99.6647
FD01	Transmissive	13.7	99.2229
FD01	Transmissive	13.8	98.9419
FD01	Transmissive	13.9	99.1025
FD01	Transmissive	14	98.8214
FD01	Transmissive	14.1	97.938
FD01	Transmissive	14.2	97.3758
FD01	Transmissive	14.3	97.4561
FD01	Transmissive	14.4	97.416
FD01	Transmissive	14.5	96.6129
FD01	Transmissive	14.6	96.5727
FD01	Transmissive	14.7	97.6569
FD01	Transmissive	14.8	98.0585
FD01	Transmissive	14.9	97.6167
FD01	Transmissive	15	97.3357
FD01	Transmissive	15.1	97.2152
FD01	Transmissive	15.2	97.416
FD01	Transmissive	15.3	97.5364
FD01	Transmissive	15.4	97.3758
FD01	Transmissive	15.5	97.0546
FD01	Transmissive	15.6	97.2152
FD01	Transmissive	15.7	97.2554
FD01	Transmissive	15.8	96.894
FD01	Transmissive	15.9	97.0144
FD01	Transmissive	16	96.8137
FD01	Transmissive	16.1	96.0909
FD01	Transmissive	16.2	96.131
FD01	Transmissive	16.3	96.9743
FD01	Transmissive	16.4	97.0546
FD01	Transmissive	16.5	96.653
FD01	Transmissive	16.6	96.6932
FD01	Transmissive	16.7	97.175
FD01	Transmissive	16.8	96.7735
FD01	Transmissive	16.9	96.6932
FD01	Transmissive	17	97.0144
FD01	Transmissive	17.1	96.5326
FD01	Transmissive	17.2	96.4523
FD01	Transmissive	17.3	96.7333
FD01	Transmissive	17.4	96.5326
FD01	Transmissive	17.5	96.4121
FD01	Transmissive	17.6	96.2515
FD01	Transmissive	17.7	95.8901
FD01	Transmissive	17.8	95.4885
FD01	Transmissive	17.9	95.4082
FD01	Transmissive	18	95.6492
FD01	Transmissive	18.1	95.6893
FD01	Transmissive	18.2	96.5326
FD01	Transmissive	18.3	96.9743
FD01	Transmissive	18.4	97.2152
FD01	Transmissive	18.5	97.4561
FD01	Transmissive	18.6	97.0144
FD01	Transmissive	18.7	96.7735
FD01	Transmissive	18.8	96.9341
FD01	Transmissive	18.9	97.5766
FD01	Transmissive	19	98.0986
FD01	Transmissive	19.1	98.0183
FD01	Transmissive	19.2	98.2994
FD01	Transmissive	19.3	98.8616
FD01	Transmissive	19.4	98.6608
FD01	Transmissive	19.5	97.938
FD01	Transmissive	19.6	97.8175
FD01	Transmissive	19.7	97.8175
FD01	Transmissive	19.8	97.2955
FD01	Transmissive	19.9	99.0623
FD01	Transmissive	20	99.1025
FD01	Transmissive	20.1	98.5805
FD01	Transmissive	20.2	97.8175
FD01	Transmissive	20.3	97.6167
FD01	Transmissive	20.4	97.2955
FD01	Transmissive	20.5	96.9341
FD01	Transmissive	20.6	97.1349
FD01	Transmissive	20.7	97.4561
FD01	Transmissive	20.8	97.4963
FD01	Transmissive	20.9	97.0546
FD01	Transmissive	21	96.6932
FD01	Transmissive	21.1	96.5727
FD01	Transmissive	21.2	96.4121
FD01	Transmissive	21.3	96.9743
FD01	Transmissive	21.4	97.0947
FD01	Transmissive	21.5	96.9341
FD01	Transmissive	21.6	97.2554
FD01	Transmissive	21.7	96.6932
FD01	Transmissive	21.8	96.2515
FD01	Transmissive	21.9	96.4121
FD01	Transmissive	22	96.2916
FD01	Transmissive	22.1	95.7696
FD01	Transmissive	22.2	95.9302
FD01	Transmissive	22.3	96.6129
FD01	Transmissive	22.4	96.4523
FD01	Transmissive	22.5	96.2113
FD01	Transmissive	22.6	96.2113
FD01	Transmissive	22.7	96.4523
FD01	Transmissive	22.8	96.6129
FD01	Transmissive	22.9	97.3758
FD01	Transmissive	23	98.2994
FD01	Transmissive	23.1	98.7009
FD01	Transmissive	23.2	98.6608
FD01	Transmissive	23.3	98.5403
FD01	Transmissive	23.4	98.8616
FD01	Transmissive	23.5	99.0222
FD01	Transmissive	23.6	99.2229
FD01	Transmissive	23.7	99.3033
FD01	Transmissive	23.8	99.2229
FD01	Transmissive	23.9	98.7411
FD01	Transmissive	24	98.1789
FD01	Transmissive	24.1	98.2191
FD01	Transmissive	24.2	98.5403
FD01	Transmissive	24.3	98.5805
FD01	Transmissive	24.4	98.3395
FD01	Transmissive	24.5	98.3395
FD01	Transmissive	24.6	98.7009
FD01	Transmissive	24.7	98.6608
FD01	Transmissive	24.8	98.2994
FD01	Transmissive	24.9	95.4082
FD01	Transmissive	25	97.0546
FD01	Transmissive	25.1	98.6206
FD01	Transmissive	25.2	98.8214
FD01	Transmissive	25.3	98.0585
FD01	Transmissive	25.4	97.5364
FD01	Transmissive	25.5	97.5766
FD01	Transmissive	25.6	97.175
FD01	Transmissive	25.7	96.7333
FD01	Transmissive	25.8	96.6129
FD01	Transmissive	25.9	96.653
FD01	Transmissive	26	96.6932
FD01	Transmissive	26.1	96.6932
FD01	Transmissive	26.2	96.9743
FD01	Transmissive	26.3	97.2955
FD01	Transmissive	26.4	97.6569
FD01	Transmissive	26.5	97.5766
FD01	Transmissive	26.6	97.6167
FD01	Transmissive	26.7	97.938
FD01	Transmissive	26.8	98.0986
FD01	Transmissive	26.9	97.9781
FD01	Transmissive	27	97.8978
FD01	Transmissive	27.1	97.8577
FD01	Transmissive	27.2	98.0183
FD01	Transmissive	27.3	98.2994
FD01	Transmissive	27.4	98.0986
FD01	Transmissive	27.5	97.8978
FD01	Transmissive	27.6	97.5364
FD01	Transmissive	27.7	97.6167
FD01	Transmissive	27.8	98.0183
FD01	Transmissive	27.9	98.5805
FD01	Transmissive	28	98.4198
FD01	Transmissive	28.1	97.8175
FD01	Transmissive	28.2	97.7774
FD01	Transmissive	28.3	97.9781
FD01	Transmissive	28.4	98.1388
FD01	Transmissive	28.5	97.8978
FD01	Transmissive	28.6	97.5766
FD01	Transmissive	28.7	97.2152
FD01	Transmissive	28.8	96.8137
FD01	Transmissive	28.9	97.0144
FD01	Transmissive	29	97.7774
FD01	Transmissive	29.1	98.7009
FD01	Transmissive	29.2	99.1828
FD01	Transmissive	29.3	98.5403
FD01	Transmissive	29.4	97.9781
FD01	Transmissive	29.5	97.7372
FD01	Transmissive	29.6	97.4963
FD01	Transmissive	29.7	97.5364
FD01	Transmissive	29.8	97.6569
FD01	Transmissive	29.9	97.2955
FD01	Transmissive	30	97.0947
FD01	Transmissive	30.1	97.2554
FD01	Transmissive	30.2	97.0947
FD01	Transmissive	30.3	96.7333
FD01	Transmissive	30.4	97.0144
FD01	Transmissive	30.5	97.6569
FD01	Transmissive	30.6	97.8978
FD01	Transmissive	30.7	98.2191
FD01	Transmissive	30.8	98.6608
FD01	Transmissive	30.9	98.5403
FD01	Transmissive	31	98.0986
FD01	Transmissive	31.1	98.1789
FD01	Transmissive	31.2	98.3395
FD01	Transmissive	31.3	98.5002
FD01	Transmissive	31.4	98.3797
FD01	Transmissive	31.5	98.7009
FD01	Transmissive	31.6	98.9419
FD01	Transmissive	31.7	98.8616
FD01	Transmissive	31.8	98.5805
FD01	Transmissive	31.9	98.1388
FD01	Transmissive	32	97.8175
FD01	Transmissive	32.1	97.2152
FD01	Transmissive	32.2	97.2152
FD01	Transmissive	32.3	97.7774
FD01	Transmissive	32.4	97.6971
FD01	Transmissive	32.5	97.6167
FD01	Transmissive	32.6	97.4963
FD01	Transmissive	32.7	97.1349
FD01	Transmissive	32.8	97.2152
FD01	Transmissive	32.9	97.175
FD01	Transmissive	33	96.9341
FD01	Transmissive	33.1	96.9743
FD01	Transmissive	33.2	97.2955
FD01	Transmissive	33.3	97.2955
FD01	Transmissive	33.4	97.5766
FD01	Transmissive	33.5	97.6569
FD01	Transmissive	33.6	97.5364
FD01	Transmissive	33.7	97.4561
FD01	Transmissive	33.8	97.3357
FD01	Transmissive	33.9	97.2152
FD01	Transmissive	34	97.2152
FD01	Transmissive	34.1	98.46
FD01	Transmissive	34.2	99.2631
FD01	Transmissive	34.3	99.1025
FD01	Transmissive	34.4	98.9419
FD01	Transmissive	34.5	99.2229
FD01	Transmissive	34.6	99.6647
FD01	Transmissive	34.7	99.0623
FD01	Transmissive	34.8	98.3797
FD01	Transmissive	34.9	98.2592
FD01	Transmissive	35	98.1789
FD01	Transmissive	35.1	98.46
FD01	Transmissive	35.2	98.4198
FD01	Transmissive	35.3	98.4198
FD01	Transmissive	35.4	98.1789
FD01	Transmissive	35.5	97.8175
FD01	Transmissive	35.6	98.0986
FD01	Transmissive	35.7	98.0986
FD01	Transmissive	35.8	97.9781
FD01	Transmissive	35.9	97.8175
FD01	Transmissive	36	97.8175
FD01	Transmissive	36.1	98.1388
FD01	Transmissive	36.2	97.8175
FD01	Transmissive	36.3	97.6569
FD01	Transmissive	36.4	98.5002
FD01	Transmissive	36.5	97.4561
FD01	Transmissive	36.6	97.1349
FD01	Transmissive	36.7	97.5766
FD01	Transmissive	36.8	98.982
FD01	Transmissive	36.9	99.4237
FD01	Transmissive	37	99.1426
FD01	Transmissive	37.1	99.1025
FD01	Transmissive	37.2	99.0623
FD01	Transmissive	37.3	98.8214
FD01	Transmissive	37.4	98.5805
FD01	Transmissive	37.5	98.5805
FD01	Transmissive	37.6	98.5403
FD01	Transmissive	37.7	98.46
FD01	Transmissive	37.8	98.46
FD01	Transmissive	37.9	98.5403
FD01	Transmissive	38	98.1789
FD01	Transmissive	38.1	97.9781
FD01	Transmissive	38.2	97.7774
FD01	Transmissive	38.3	97.5766
FD01	Transmissive	38.4	97.8577
FD01	Transmissive	38.5	97.6971
FD01	Transmissive	38.6	97.175
FD01	Transmissive	38.7	97.6569
FD01	Transmissive	38.8	98.7812
FD01	Transmissive	38.9	98.7009
FD01	Transmissive	39	98.0585
FD01	Transmissive	39.1	98.3395
FD01	Transmissive	39.2	98.5403
FD01	Transmissive	39.3	98.5403
FD01	Transmissive	39.4	98.6206
FD01	Transmissive	39.5	98.6206
FD01	Transmissive	39.6	98.982
FD01	Transmissive	39.7	98.982
FD01	Transmissive	39.8	98.8616
FD01	Transmissive	39.9	99.0222
FD01	Transmissive	40	99.2631
FD01	Transmissive	40.1	99.1025
FD01	Transmissive	40.2	99.0222
FD01	Transmissive	40.3	99.0222
FD01	Transmissive	40.4	98.5805
FD01	Transmissive	40.5	98.5805
FD01	Transmissive	40.6	98.9017
FD01	Transmissive	40.7	99.0222
FD01	Transmissive	40.8	98.8214
FD01	Transmissive	40.9	98.3797
FD01	Transmissive	41	98.2191
FD01	Transmissive	41.1	98.46
FD01	Transmissive	41.2	98.7411
FD01	Transmissive	41.3	98.7009
FD01	Transmissive	41.4	98.5805
FD01	Transmissive	41.5	98.6206
FD01	Transmissive	41.6	98.5403
FD01	Transmissive	41.7	98.5002
FD01	Transmissive	41.8	98.2191
FD01	Transmissive	41.9	98.5002
FD01	Transmissive	42	98.7009
FD01	Transmissive	42.1	98.6206
FD01	Transmissive	42.2	98.9017
FD01	Transmissive	42.3	98.7812
FD01	Transmissive	42.4	98.982
FD01	Transmissive	42.5	98.8616
FD01	Transmissive	42.6	98.8616
FD01	Transmissive	42.7	98.8214
FD01	Transmissive	42.8	98.8214
FD01	Transmissive	42.9	98.982
FD01	Transmissive	43	98.9017
FD01	Transmissive	43.1	99.3836
FD01	Transmissive	43.2	99.504
FD01	Transmissive	43.3	99.1426
FD01	Transmissive	43.4	99.1426
FD01	Transmissive	43.5	99.3033
FD01	Transmissive	43.6	99.4639
FD01	Transmissive	43.7	99.7851
FD01	Transmissive	43.8	99.6245
FD01	Transmissive	43.9	99.2229
FD01	Transmissive	44	99.3836
FD01	Transmissive	44.1	99.4237
FD01	Transmissive	44.2	99.5442
FD01	Transmissive	44.3	99.6647
FD01	Transmissive	44.4	99.5442
FD01	Transmissive	44.5	98.7009
FD01	Transmissive	44.6	98.3797
FD01	Transmissive	44.7	99.1426
FD01	Transmissive	44.8	99.7048
FD01	Transmissive	44.9	99.4639
FD01	Transmissive	45	99.2631
FD01	Transmissive	45.1	99.1426
FD01	Transmissive	45.2	99.1426
FD01	Transmissive	45.3	99.2229
FD01	Transmissive	45.4	99.2631
FD01	Transmissive	45.5	99.4237
FD01	Transmissive	45.6	99.2631
FD01	Transmissive	45.7	98.7411
FD01	Transmissive	45.8	98.5805
FD01	Transmissive	45.9	98.8214
FD01	Transmissive	46	99.0623
FD01	Transmissive	46.1	99.1828
FD01	Transmissive	46.2	99.2229
FD01	Transmissive	46.3	99.4237
FD01	Transmissive	46.4	99.3434
FD01	Transmissive	46.5	99.0623
FD01	Transmissive	46.6	98.7009
FD01	Transmissive	46.7	98.5805
FD01	Transmissive	46.8	98.9017
FD01	Transmissive	46.9	98.8616
FD01	Transmissive	47	98.7009
FD01	Transmissive	47.1	98.7411
FD01	Transmissive	47.2	98.8616
FD01	Transmissive	47.3	98.7009
FD01	Transmissive	47.4	98.4198
FD01	Transmissive	47.5	99.2631
FD01	Transmissive	47.6	99.745
FD01	Transmissive	47.7	99.6647
FD01	Transmissive	47.8	100.026
FD01	Transmissive	47.9	99.9056
FD01	Transmissive	48	99.5442
FD01	Transmissive	48.1	99.745
FD01	Transmissive	48.2	99.6647
FD01	Transmissive	48.3	99.7851
FD01	Transmissive	48.4	100.026
FD01	Transmissive	48.5	99.8654
FD01	Transmissive	48.6	99.9457
FD01	Transmissive	48.7	99.8253
FD01	Transmissive	48.8	99.3434
FD01	Transmissive	48.9	99.5843
FD01	Transmissive	49	99.9056
FD01	Transmissive	49.1	100.307
FD01	Transmissive	49.2	100.147
FD01	Transmissive	49.3	99.1426
FD01	Transmissive	49.4	98.6206
FD01	Transmissive	49.5	98.6608
FD01	Transmissive	49.6	98.6206
FD01	Transmissive	49.7	98.46
FD01	Transmissive	49.8	98.7009
FD01	Transmissive	49.9	98.6608
FD01	Transmissive	50	98.3797
FD01	Transmissive	50.1	98.5002
FD01	Transmissive	50.2	98.9017
FD01	Transmissive	50.3	98.982
FD01	Transmissive	50.4	98.8616
FD01	Transmissive	50.5	98.7812
FD01	Transmissive	50.6	96.653
FD01	Transmissive	50.7	98.5805
FD01	Transmissive	50.8	99.5442
FD01	Transmissive	50.9	99.7851
FD01	Transmissive	51	99.9457
FD01	Transmissive	51.1	99.5843
FD01	Transmissive	51.2	99.6647
FD01	Transmissive	51.3	99.745
FD01	Transmissive	51.4	99.504
FD01	Transmissive	51.5	99.2229
FD01	Transmissive	51.6	99.2229
FD01	Transmissive	51.7	99.7851
FD01	Transmissive	51.8	99.8654
FD01	Transmissive	51.9	99.504
FD01	Transmissive	52	99.3836
FD01	Transmissive	52.1	99.1426
FD01	Transmissive	52.2	99.0623
FD01	Transmissive	52.3	99.1426
FD01	Transmissive	52.4	98.9017
FD01	Transmissive	52.5	99.0222
FD01	Transmissive	52.6	98.8616
FD01	Transmissive	52.7	98.7009
FD01	Transmissive	52.8	98.46
FD01	Transmissive	52.9	98.2191
FD01	Transmissive	53	98.5805
FD01	Transmissive	53.1	98.6608
FD01	Transmissive	53.2	99.0222
FD01	Transmissive	53.3	98.8214
FD01	Transmissive	53.4	98.3395
FD01	Transmissive	53.5	98.7009
FD01	Transmissive	53.6	98.9017
FD01	Transmissive	53.7	98.6608
FD01	Transmissive	53.8	99.0222
FD01	Transmissive	53.9	99.4237
FD01	Transmissive	54	99.2631
FD01	Transmissive	54.1	99.3434
FD01	Transmissive	54.2	99.4237
FD01	Transmissive	54.3	99.2229
FD01	Transmissive	54.4	98.7009
FD01	Transmissive	54.5	98.4198
FD01	Transmissive	54.6	98.8214
FD01	Transmissive	54.7	98.7812
FD01	Transmissive	54.8	98.8616
FD01	Transmissive	54.9	99.4639
FD01	Transmissive	55	99.8253
FD01	Transmissive	55.1	99.6647
FD01	Transmissive	55.2	98.8616
FD01	Transmissive	55.3	97.8175
FD01	Transmissive	55.4	97.8175
FD01	Transmissive	55.5	98.7812
FD01	Transmissive	55.6	99.8654
FD01	Transmissive	55.7	99.745
FD01	Transmissive	55.8	99.7851
FD01	Transmissive	55.9	99.9056
FD01	Transmissive	56	99.8654
FD01	Transmissive	56.1	99.6245
FD01	Transmissive	56.2	99.2229
FD01	Transmissive	56.3	99.2229
FD01	Transmissive	56.4	98.982
FD01	Transmissive	56.5	98.9419
FD01	Transmissive	56.6	99.1025
FD01	Transmissive	56.7	98.9017
FD01	Transmissive	56.8	98.9419
FD01	Transmissive	56.9	98.982
FD01	Transmissive	57	98.7812
FD01	Transmissive	57.1	98.9419
FD01	Transmissive	57.2	98.8616
FD01	Transmissive	57.3	98.9419
FD01	Transmissive	57.4	99.3434
FD01	Transmissive	57.5	99.3033
FD01	Transmissive	57.6	99.3434
FD01	Transmissive	57.7	99.504
FD01	Transmissive	57.8	98.982
FD01	Transmissive	57.9	98.6608
FD01	Transmissive	58	98.7009
FD01	Transmissive	58.1	98.2592
FD01	Transmissive	58.2	98.2994
FD01	Transmissive	58.3	98.8616
FD01	Transmissive	58.4	99.1828
FD01	Transmissive	58.5	99.2631
FD01	Transmissive	58.6	99.2631
FD01	Transmissive	58.7	99.1828
FD01	Transmissive	58.8	99.1828
FD01	Transmissive	58.9	99.1828
FD01	Transmissive	59	98.7009
FD01	Transmissive	59.1	98.8616
FD01	Transmissive	59.2	99.5442
FD01	Transmissive	59.3	99.745
FD01	Transmissive	59.4	99.745
FD01	Transmissive	59.5	99.9859
FD01	Transmissive	59.6	100.106
FD01	Transmissive	59.7	99.8253
FD01	Transmissive	59.8	99.5843
FD01	Transmissive	59.9	99.6647
FD01	Transmissive	60	99.6245
FD02	Transmissive	-60	.
FD02	Transmissive	-59.9	.
FD02	Transmissive	-59.8	.
FD02	Transmissive	-59.7	.
FD02	Transmissive	-59.6	.
FD02	Transmissive	-59.5	.
FD02	Transmissive	-59.4	.
FD02	Transmissive	-59.3	.
FD02	Transmissive	-59.2	.
FD02	Transmissive	-59.1	.
FD02	Transmissive	-59	.
FD02	Transmissive	-58.9	.
FD02	Transmissive	-58.8	.
FD02	Transmissive	-58.7	.
FD02	Transmissive	-58.6	.
FD02	Transmissive	-58.5	.
FD02	Transmissive	-58.4	.
FD02	Transmissive	-58.3	.
FD02	Transmissive	-58.2	.
FD02	Transmissive	-58.1	.
FD02	Transmissive	-58	.
FD02	Transmissive	-57.9	.
FD02	Transmissive	-57.8	.
FD02	Transmissive	-57.7	.
FD02	Transmissive	-57.6	.
FD02	Transmissive	-57.5	.
FD02	Transmissive	-57.4	.
FD02	Transmissive	-57.3	.
FD02	Transmissive	-57.2	.
FD02	Transmissive	-57.1	.
FD02	Transmissive	-57	.
FD02	Transmissive	-56.9	.
FD02	Transmissive	-56.8	.
FD02	Transmissive	-56.7	.
FD02	Transmissive	-56.6	.
FD02	Transmissive	-56.5	.
FD02	Transmissive	-56.4	.
FD02	Transmissive	-56.3	.
FD02	Transmissive	-56.2	.
FD02	Transmissive	-56.1	.
FD02	Transmissive	-56	.
FD02	Transmissive	-55.9	.
FD02	Transmissive	-55.8	.
FD02	Transmissive	-55.7	.
FD02	Transmissive	-55.6	.
FD02	Transmissive	-55.5	.
FD02	Transmissive	-55.4	.
FD02	Transmissive	-55.3	.
FD02	Transmissive	-55.2	.
FD02	Transmissive	-55.1	.
FD02	Transmissive	-55	.
FD02	Transmissive	-54.9	.
FD02	Transmissive	-54.8	.
FD02	Transmissive	-54.7	.
FD02	Transmissive	-54.6	.
FD02	Transmissive	-54.5	.
FD02	Transmissive	-54.4	.
FD02	Transmissive	-54.3	.
FD02	Transmissive	-54.2	.
FD02	Transmissive	-54.1	.
FD02	Transmissive	-54	.
FD02	Transmissive	-53.9	.
FD02	Transmissive	-53.8	.
FD02	Transmissive	-53.7	.
FD02	Transmissive	-53.6	.
FD02	Transmissive	-53.5	.
FD02	Transmissive	-53.4	.
FD02	Transmissive	-53.3	.
FD02	Transmissive	-53.2	.
FD02	Transmissive	-53.1	.
FD02	Transmissive	-53	.
FD02	Transmissive	-52.9	.
FD02	Transmissive	-52.8	.
FD02	Transmissive	-52.7	.
FD02	Transmissive	-52.6	.
FD02	Transmissive	-52.5	.
FD02	Transmissive	-52.4	.
FD02	Transmissive	-52.3	.
FD02	Transmissive	-52.2	.
FD02	Transmissive	-52.1	.
FD02	Transmissive	-52	.
FD02	Transmissive	-51.9	.
FD02	Transmissive	-51.8	.
FD02	Transmissive	-51.7	.
FD02	Transmissive	-51.6	.
FD02	Transmissive	-51.5	.
FD02	Transmissive	-51.4	.
FD02	Transmissive	-51.3	.
FD02	Transmissive	-51.2	.
FD02	Transmissive	-51.1	98.6272
FD02	Transmissive	-51	98.9356
FD02	Transmissive	-50.9	100.724
FD02	Transmissive	-50.8	103.747
FD02	Transmissive	-50.7	100.817
FD02	Transmissive	-50.6	98.7814
FD02	Transmissive	-50.5	99.1514
FD02	Transmissive	-50.4	98.7814
FD02	Transmissive	-50.3	102.359
FD02	Transmissive	-50.2	102.667
FD02	Transmissive	-50.1	100.848
FD02	Transmissive	-50	96.9309
FD02	Transmissive	-49.9	101.68
FD02	Transmissive	-49.8	100.478
FD02	Transmissive	-49.7	99.1823
FD02	Transmissive	-49.6	98.2879
FD02	Transmissive	-49.5	97.8561
FD02	Transmissive	-49.4	97.9487
FD02	Transmissive	-49.3	98.1029
FD02	Transmissive	-49.2	97.9487
FD02	Transmissive	-49.1	98.1645
FD02	Transmissive	-49	98.3187
FD02	Transmissive	-48.9	98.7197
FD02	Transmissive	-48.8	99.5215
FD02	Transmissive	-48.7	100.663
FD02	Transmissive	-48.6	101.249
FD02	Transmissive	-48.5	102.205
FD02	Transmissive	-48.4	102.205
FD02	Transmissive	-48.3	101.495
FD02	Transmissive	-48.2	101.526
FD02	Transmissive	-48.1	101.526
FD02	Transmissive	-48	101.588
FD02	Transmissive	-47.9	101.773
FD02	Transmissive	-47.8	101.896
FD02	Transmissive	-47.7	101.958
FD02	Transmissive	-47.6	101.958
FD02	Transmissive	-47.5	101.927
FD02	Transmissive	-47.4	101.989
FD02	Transmissive	-47.3	102.081
FD02	Transmissive	-47.2	102.174
FD02	Transmissive	-47.1	102.235
FD02	Transmissive	-47	102.421
FD02	Transmissive	-46.9	102.297
FD02	Transmissive	-46.8	101.989
FD02	Transmissive	-46.7	101.804
FD02	Transmissive	-46.6	101.773
FD02	Transmissive	-46.5	101.711
FD02	Transmissive	-46.4	101.773
FD02	Transmissive	-46.3	101.711
FD02	Transmissive	-46.2	101.649
FD02	Transmissive	-46.1	101.68
FD02	Transmissive	-46	101.773
FD02	Transmissive	-45.9	100.909
FD02	Transmissive	-45.8	96.4683
FD02	Transmissive	-45.7	102.112
FD02	Transmissive	-45.6	102.421
FD02	Transmissive	-45.5	101.927
FD02	Transmissive	-45.4	101.865
FD02	Transmissive	-45.3	101.958
FD02	Transmissive	-45.2	102.081
FD02	Transmissive	-45.1	102.05
FD02	Transmissive	-45	101.865
FD02	Transmissive	-44.9	101.711
FD02	Transmissive	-44.8	101.649
FD02	Transmissive	-44.7	101.804
FD02	Transmissive	-44.6	102.081
FD02	Transmissive	-44.5	102.266
FD02	Transmissive	-44.4	102.266
FD02	Transmissive	-44.3	102.081
FD02	Transmissive	-44.2	101.989
FD02	Transmissive	-44.1	101.804
FD02	Transmissive	-44	101.557
FD02	Transmissive	-43.9	101.588
FD02	Transmissive	-43.8	101.588
FD02	Transmissive	-43.7	101.68
FD02	Transmissive	-43.6	101.835
FD02	Transmissive	-43.5	101.804
FD02	Transmissive	-43.4	101.896
FD02	Transmissive	-43.3	101.804
FD02	Transmissive	-43.2	101.649
FD02	Transmissive	-43.1	101.557
FD02	Transmissive	-43	101.495
FD02	Transmissive	-42.9	101.341
FD02	Transmissive	-42.8	100.94
FD02	Transmissive	-42.7	100.323
FD02	Transmissive	-42.6	99.9224
FD02	Transmissive	-42.5	99.8608
FD02	Transmissive	-42.4	99.5832
FD02	Transmissive	-42.3	99.3365
FD02	Transmissive	-42.2	99.4907
FD02	Transmissive	-42.1	99.5832
FD02	Transmissive	-42	99.6449
FD02	Transmissive	-41.9	99.6757
FD02	Transmissive	-41.8	99.7066
FD02	Transmissive	-41.7	99.9224
FD02	Transmissive	-41.6	100.231
FD02	Transmissive	-41.5	100.632
FD02	Transmissive	-41.4	101.002
FD02	Transmissive	-41.3	100.817
FD02	Transmissive	-41.2	100.293
FD02	Transmissive	-41.1	100.077
FD02	Transmissive	-41	100.077
FD02	Transmissive	-40.9	100.046
FD02	Transmissive	-40.8	99.9841
FD02	Transmissive	-40.7	100.107
FD02	Transmissive	-40.6	100.138
FD02	Transmissive	-40.5	100.231
FD02	Transmissive	-40.4	100.57
FD02	Transmissive	-40.3	100.786
FD02	Transmissive	-40.2	100.601
FD02	Transmissive	-40.1	100.57
FD02	Transmissive	-40	100.57
FD02	Transmissive	-39.9	100.231
FD02	Transmissive	-39.8	100.077
FD02	Transmissive	-39.7	99.7991
FD02	Transmissive	-39.6	99.2748
FD02	Transmissive	-39.5	98.8122
FD02	Transmissive	-39.4	98.7814
FD02	Transmissive	-39.3	98.9047
FD02	Transmissive	-39.2	98.658
FD02	Transmissive	-39.1	98.3187
FD02	Transmissive	-39	98.1954
FD02	Transmissive	-38.9	98.2262
FD02	Transmissive	-38.8	98.1954
FD02	Transmissive	-38.7	98.1337
FD02	Transmissive	-38.6	98.4421
FD02	Transmissive	-38.5	98.5963
FD02	Transmissive	-38.4	98.4421
FD02	Transmissive	-38.3	98.4421
FD02	Transmissive	-38.2	98.6272
FD02	Transmissive	-38.1	98.6272
FD02	Transmissive	-38	98.7197
FD02	Transmissive	-37.9	99.0281
FD02	Transmissive	-37.8	99.2748
FD02	Transmissive	-37.7	99.3365
FD02	Transmissive	-37.6	99.3673
FD02	Transmissive	-37.5	99.5215
FD02	Transmissive	-37.4	100.107
FD02	Transmissive	-37.3	101.588
FD02	Transmissive	-37.2	96.4067
FD02	Transmissive	-37.1	99.8299
FD02	Transmissive	-37	100.786
FD02	Transmissive	-36.9	99.9533
FD02	Transmissive	-36.8	99.7991
FD02	Transmissive	-36.7	99.7682
FD02	Transmissive	-36.6	99.7374
FD02	Transmissive	-36.5	99.4907
FD02	Transmissive	-36.4	99.3673
FD02	Transmissive	-36.3	99.429
FD02	Transmissive	-36.2	99.6757
FD02	Transmissive	-36.1	99.9841
FD02	Transmissive	-36	100.262
FD02	Transmissive	-35.9	100.478
FD02	Transmissive	-35.8	100.724
FD02	Transmissive	-35.7	101.711
FD02	Transmissive	-35.6	102.76
FD02	Transmissive	-35.5	102.451
FD02	Transmissive	-35.4	105.875
FD02	Transmissive	-35.3	103.87
FD02	Transmissive	-35.2	102.174
FD02	Transmissive	-35.1	102.297
FD02	Transmissive	-35	102.544
FD02	Transmissive	-34.9	102.544
FD02	Transmissive	-34.8	102.698
FD02	Transmissive	-34.7	102.821
FD02	Transmissive	-34.6	102.791
FD02	Transmissive	-34.5	102.791
FD02	Transmissive	-34.4	103.037
FD02	Transmissive	-34.3	103.284
FD02	Transmissive	-34.2	103.13
FD02	Transmissive	-34.1	102.636
FD02	Transmissive	-34	97.8561
FD02	Transmissive	-33.9	100.539
FD02	Transmissive	-33.8	105.69
FD02	Transmissive	-33.7	103.932
FD02	Transmissive	-33.6	102.914
FD02	Transmissive	-33.5	102.945
FD02	Transmissive	-33.4	102.575
FD02	Transmissive	-33.3	102.667
FD02	Transmissive	-33.2	102.821
FD02	Transmissive	-33.1	102.482
FD02	Transmissive	-33	102.235
FD02	Transmissive	-32.9	101.896
FD02	Transmissive	-32.8	98.3187
FD02	Transmissive	-32.7	98.3804
FD02	Transmissive	-32.6	105.967
FD02	Transmissive	-32.5	103.808
FD02	Transmissive	-32.4	102.945
FD02	Transmissive	-32.3	103.037
FD02	Transmissive	-32.2	102.606
FD02	Transmissive	-32.1	102.482
FD02	Transmissive	-32	102.266
FD02	Transmissive	-31.9	102.112
FD02	Transmissive	-31.8	101.896
FD02	Transmissive	-31.7	101.865
FD02	Transmissive	-31.6	101.804
FD02	Transmissive	-31.5	97.9178
FD02	Transmissive	-31.4	99.7374
FD02	Transmissive	-31.3	106.121
FD02	Transmissive	-31.2	106.245
FD02	Transmissive	-31.1	104.764
FD02	Transmissive	-31	102.791
FD02	Transmissive	-30.9	102.174
FD02	Transmissive	-30.8	102.081
FD02	Transmissive	-30.7	101.31
FD02	Transmissive	-30.6	100.755
FD02	Transmissive	-30.5	100.786
FD02	Transmissive	-30.4	101.403
FD02	Transmissive	-30.3	102.235
FD02	Transmissive	-30.2	102.852
FD02	Transmissive	-30.1	103.068
FD02	Transmissive	-30	103.13
FD02	Transmissive	-29.9	103.438
FD02	Transmissive	-29.8	101.588
FD02	Transmissive	-29.7	95.6356
FD02	Transmissive	-29.6	102.297
FD02	Transmissive	-29.5	103.192
FD02	Transmissive	-29.4	103.315
FD02	Transmissive	-29.3	103.592
FD02	Transmissive	-29.2	103.808
FD02	Transmissive	-29.1	104.086
FD02	Transmissive	-29	103.315
FD02	Transmissive	-28.9	102.821
FD02	Transmissive	-28.8	103.5
FD02	Transmissive	-28.7	103.562
FD02	Transmissive	-28.6	104.333
FD02	Transmissive	-28.5	104.579
FD02	Transmissive	-28.4	103.777
FD02	Transmissive	-28.3	103.068
FD02	Transmissive	-28.2	103.346
FD02	Transmissive	-28.1	103.839
FD02	Transmissive	-28	104.363
FD02	Transmissive	-27.9	105.196
FD02	Transmissive	-27.8	105.196
FD02	Transmissive	-27.7	105.134
FD02	Transmissive	-27.6	106.306
FD02	Transmissive	-27.5	105.967
FD02	Transmissive	-27.4	105.258
FD02	Transmissive	-27.3	105.073
FD02	Transmissive	-27.2	104.734
FD02	Transmissive	-27.1	103.901
FD02	Transmissive	-27	103.438
FD02	Transmissive	-26.9	103.13
FD02	Transmissive	-26.8	102.976
FD02	Transmissive	-26.7	102.482
FD02	Transmissive	-26.6	101.033
FD02	Transmissive	-26.5	100.354
FD02	Transmissive	-26.4	100.293
FD02	Transmissive	-26.3	100.046
FD02	Transmissive	-26.2	99.9533
FD02	Transmissive	-26.1	99.7991
FD02	Transmissive	-26	99.5832
FD02	Transmissive	-25.9	99.3673
FD02	Transmissive	-25.8	99.1514
FD02	Transmissive	-25.7	99.0589
FD02	Transmissive	-25.6	99.0281
FD02	Transmissive	-25.5	98.8122
FD02	Transmissive	-25.4	98.5346
FD02	Transmissive	-25.3	98.3496
FD02	Transmissive	-25.2	98.1337
FD02	Transmissive	-25.1	98.1337
FD02	Transmissive	-25	98.072
FD02	Transmissive	-24.9	98.0412
FD02	Transmissive	-24.8	98.1954
FD02	Transmissive	-24.7	98.4113
FD02	Transmissive	-24.6	98.5038
FD02	Transmissive	-24.5	98.4729
FD02	Transmissive	-24.4	98.5655
FD02	Transmissive	-24.3	98.3804
FD02	Transmissive	-24.2	97.3935
FD02	Transmissive	-24.1	96.6842
FD02	Transmissive	-24	97.116
FD02	Transmissive	-23.9	97.6094
FD02	Transmissive	-23.8	97.4244
FD02	Transmissive	-23.7	97.2393
FD02	Transmissive	-23.6	97.301
FD02	Transmissive	-23.5	97.5477
FD02	Transmissive	-23.4	97.8561
FD02	Transmissive	-23.3	98.0412
FD02	Transmissive	-23.2	98.0412
FD02	Transmissive	-23.1	97.9178
FD02	Transmissive	-23	97.8561
FD02	Transmissive	-22.9	97.9795
FD02	Transmissive	-22.8	98.2879
FD02	Transmissive	-22.7	99.3365
FD02	Transmissive	-22.6	103.685
FD02	Transmissive	-22.5	102.328
FD02	Transmissive	-22.4	99.244
FD02	Transmissive	-22.3	98.4421
FD02	Transmissive	-22.2	98.1337
FD02	Transmissive	-22.1	97.8253
FD02	Transmissive	-22	97.7328
FD02	Transmissive	-21.9	98.1954
FD02	Transmissive	-21.8	98.5346
FD02	Transmissive	-21.7	98.5038
FD02	Transmissive	-21.6	98.658
FD02	Transmissive	-21.5	98.9047
FD02	Transmissive	-21.4	99.0898
FD02	Transmissive	-21.3	99.1206
FD02	Transmissive	-21.2	99.1514
FD02	Transmissive	-21.1	99.1206
FD02	Transmissive	-21	99.1206
FD02	Transmissive	-20.9	99.1823
FD02	Transmissive	-20.8	99.3982
FD02	Transmissive	-20.7	99.3365
FD02	Transmissive	-20.6	99.0281
FD02	Transmissive	-20.5	99.0281
FD02	Transmissive	-20.4	99.2131
FD02	Transmissive	-20.3	99.5524
FD02	Transmissive	-20.2	100.231
FD02	Transmissive	-20.1	100.909
FD02	Transmissive	-20	101.249
FD02	Transmissive	-19.9	101.619
FD02	Transmissive	-19.8	102.39
FD02	Transmissive	-19.7	102.667
FD02	Transmissive	-19.6	102.513
FD02	Transmissive	-19.5	102.636
FD02	Transmissive	-19.4	102.513
FD02	Transmissive	-19.3	102.328
FD02	Transmissive	-19.2	102.266
FD02	Transmissive	-19.1	102.76
FD02	Transmissive	-19	102.544
FD02	Transmissive	-18.9	102.02
FD02	Transmissive	-18.8	102.513
FD02	Transmissive	-18.7	102.205
FD02	Transmissive	-18.6	102.05
FD02	Transmissive	-18.5	102.544
FD02	Transmissive	-18.4	102.482
FD02	Transmissive	-18.3	102.482
FD02	Transmissive	-18.2	102.945
FD02	Transmissive	-18.1	102.667
FD02	Transmissive	-18	102.235
FD02	Transmissive	-17.9	102.205
FD02	Transmissive	-17.8	102.02
FD02	Transmissive	-17.7	101.711
FD02	Transmissive	-17.6	101.156
FD02	Transmissive	-17.5	100.848
FD02	Transmissive	-17.4	100.94
FD02	Transmissive	-17.3	101.341
FD02	Transmissive	-17.2	101.649
FD02	Transmissive	-17.1	101.927
FD02	Transmissive	-17	102.606
FD02	Transmissive	-16.9	103.13
FD02	Transmissive	-16.8	102.112
FD02	Transmissive	-16.7	101.804
FD02	Transmissive	-16.6	102.081
FD02	Transmissive	-16.5	101.31
FD02	Transmissive	-16.4	100.632
FD02	Transmissive	-16.3	100.693
FD02	Transmissive	-16.2	100.755
FD02	Transmissive	-16.1	100.138
FD02	Transmissive	-16	99.3365
FD02	Transmissive	-15.9	98.9972
FD02	Transmissive	-15.8	99.1206
FD02	Transmissive	-15.7	99.4598
FD02	Transmissive	-15.6	99.8299
FD02	Transmissive	-15.5	99.9841
FD02	Transmissive	-15.4	100.015
FD02	Transmissive	-15.3	100.138
FD02	Transmissive	-15.2	100.601
FD02	Transmissive	-15.1	100.663
FD02	Transmissive	-15	100.231
FD02	Transmissive	-14.9	100.2
FD02	Transmissive	-14.8	100.354
FD02	Transmissive	-14.7	100.262
FD02	Transmissive	-14.6	100.2
FD02	Transmissive	-14.5	100.107
FD02	Transmissive	-14.4	99.7374
FD02	Transmissive	-14.3	99.3982
FD02	Transmissive	-14.2	99.1823
FD02	Transmissive	-14.1	99.0281
FD02	Transmissive	-14	98.8739
FD02	Transmissive	-13.9	98.8739
FD02	Transmissive	-13.8	98.9047
FD02	Transmissive	-13.7	98.7814
FD02	Transmissive	-13.6	98.7197
FD02	Transmissive	-13.5	98.5963
FD02	Transmissive	-13.4	98.4113
FD02	Transmissive	-13.3	98.4421
FD02	Transmissive	-13.2	98.5963
FD02	Transmissive	-13.1	98.8122
FD02	Transmissive	-13	98.9356
FD02	Transmissive	-12.9	98.9047
FD02	Transmissive	-12.8	98.9047
FD02	Transmissive	-12.7	98.843
FD02	Transmissive	-12.6	98.7505
FD02	Transmissive	-12.5	99.7682
FD02	Transmissive	-12.4	102.945
FD02	Transmissive	-12.3	101.896
FD02	Transmissive	-12.2	99.6757
FD02	Transmissive	-12.1	98.7505
FD02	Transmissive	-12	98.7814
FD02	Transmissive	-11.9	98.6888
FD02	Transmissive	-11.8	98.5346
FD02	Transmissive	-11.7	98.5038
FD02	Transmissive	-11.6	98.5038
FD02	Transmissive	-11.5	98.4421
FD02	Transmissive	-11.4	98.3804
FD02	Transmissive	-11.3	98.1337
FD02	Transmissive	-11.2	97.7636
FD02	Transmissive	-11.1	97.3319
FD02	Transmissive	-11	97.1468
FD02	Transmissive	-10.9	97.2702
FD02	Transmissive	-10.8	97.4244
FD02	Transmissive	-10.7	97.6403
FD02	Transmissive	-10.6	97.9178
FD02	Transmissive	-10.5	98.2262
FD02	Transmissive	-10.4	98.4421
FD02	Transmissive	-10.3	98.7814
FD02	Transmissive	-10.2	99.0898
FD02	Transmissive	-10.1	99.429
FD02	Transmissive	-10	99.6449
FD02	Transmissive	-9.9	99.7066
FD02	Transmissive	-9.8	100.231
FD02	Transmissive	-9.7	100.94
FD02	Transmissive	-9.6	100.848
FD02	Transmissive	-9.5	100.447
FD02	Transmissive	-9.4	100.385
FD02	Transmissive	-9.3	100.693
FD02	Transmissive	-9.2	101.31
FD02	Transmissive	-9.1	101.588
FD02	Transmissive	-9	100.539
FD02	Transmissive	-8.9	100.293
FD02	Transmissive	-8.8	100.416
FD02	Transmissive	-8.7	100.601
FD02	Transmissive	-8.6	100.539
FD02	Transmissive	-8.5	100.447
FD02	Transmissive	-8.4	100.354
FD02	Transmissive	-8.3	99.9533
FD02	Transmissive	-8.2	99.7682
FD02	Transmissive	-8.1	99.7374
FD02	Transmissive	-8	99.6757
FD02	Transmissive	-7.9	99.7374
FD02	Transmissive	-7.8	100.262
FD02	Transmissive	-7.7	101.896
FD02	Transmissive	-7.6	100.478
FD02	Transmissive	-7.5	99.614
FD02	Transmissive	-7.4	99.2748
FD02	Transmissive	-7.3	99.244
FD02	Transmissive	-7.2	99.1514
FD02	Transmissive	-7.1	98.9664
FD02	Transmissive	-7	98.8739
FD02	Transmissive	-6.9	98.5038
FD02	Transmissive	-6.8	98.0103
FD02	Transmissive	-6.7	97.4244
FD02	Transmissive	-6.6	97.1468
FD02	Transmissive	-6.5	97.4552
FD02	Transmissive	-6.4	97.5477
FD02	Transmissive	-6.3	97.301
FD02	Transmissive	-6.2	97.5477
FD02	Transmissive	-6.1	97.9178
FD02	Transmissive	-6	97.6403
FD02	Transmissive	-5.9	97.6711
FD02	Transmissive	-5.8	98.1645
FD02	Transmissive	-5.7	98.4729
FD02	Transmissive	-5.6	98.5655
FD02	Transmissive	-5.5	98.7197
FD02	Transmissive	-5.4	98.8739
FD02	Transmissive	-5.3	98.9972
FD02	Transmissive	-5.2	99.1823
FD02	Transmissive	-5.1	99.7991
FD02	Transmissive	-5	99.2748
FD02	Transmissive	-4.9	96.0057
FD02	Transmissive	-4.8	102.05
FD02	Transmissive	-4.7	101.773
FD02	Transmissive	-4.6	100.447
FD02	Transmissive	-4.5	100.601
FD02	Transmissive	-4.4	100.817
FD02	Transmissive	-4.3	101.064
FD02	Transmissive	-4.2	101.064
FD02	Transmissive	-4.1	100.971
FD02	Transmissive	-4	100.878
FD02	Transmissive	-3.9	100.508
FD02	Transmissive	-3.8	100.2
FD02	Transmissive	-3.7	100.262
FD02	Transmissive	-3.6	100.385
FD02	Transmissive	-3.5	100.262
FD02	Transmissive	-3.4	100.015
FD02	Transmissive	-3.3	99.8916
FD02	Transmissive	-3.2	100.354
FD02	Transmissive	-3.1	100.508
FD02	Transmissive	-3	99.8608
FD02	Transmissive	-2.9	99.4907
FD02	Transmissive	-2.8	99.4907
FD02	Transmissive	-2.7	99.5524
FD02	Transmissive	-2.6	99.7991
FD02	Transmissive	-2.5	99.9533
FD02	Transmissive	-2.4	99.8916
FD02	Transmissive	-2.3	99.8299
FD02	Transmissive	-2.2	99.8299
FD02	Transmissive	-2.1	99.6757
FD02	Transmissive	-2	99.429
FD02	Transmissive	-1.9	99.2131
FD02	Transmissive	-1.8	99.244
FD02	Transmissive	-1.7	99.2748
FD02	Transmissive	-1.6	99.3673
FD02	Transmissive	-1.5	99.9841
FD02	Transmissive	-1.4	100.724
FD02	Transmissive	-1.3	101.372
FD02	Transmissive	-1.2	101.804
FD02	Transmissive	-1.1	101.896
FD02	Transmissive	-1	101.989
FD02	Transmissive	-0.9	101.989
FD02	Transmissive	-0.8	101.773
FD02	Transmissive	-0.7	101.495
FD02	Transmissive	-0.6	101.372
FD02	Transmissive	-0.5	101.464
FD02	Transmissive	-0.4	101.619
FD02	Transmissive	-0.3	101.773
FD02	Transmissive	-0.2	102.112
FD02	Transmissive	-0.1	103.192
FD02	Transmissive	0	103.654
FD02	Transmissive	0.1	99.1206
FD02	Transmissive	0.2	93.1684
FD02	Transmissive	0.3	86.9079
FD02	Transmissive	0.4	79.6296
FD02	Transmissive	0.5	75.3736
FD02	Transmissive	0.6	74.14
FD02	Transmissive	0.7	69.9765
FD02	Transmissive	0.8	68.4962
FD02	Transmissive	0.9	67.4476
FD02	Transmissive	1	67.3551
FD02	Transmissive	1.1	68.0953
FD02	Transmissive	1.2	69.9457
FD02	Transmissive	1.3	72.2279
FD02	Transmissive	1.4	73.5232
FD02	Transmissive	1.5	74.2325
FD02	Transmissive	1.6	.
FD02	Transmissive	1.7	.
FD02	Transmissive	1.8	.
FD02	Transmissive	1.9	.
FD02	Transmissive	2	.
FD02	Transmissive	2.1	.
FD02	Transmissive	2.2	.
FD02	Transmissive	2.3	74.0166
FD02	Transmissive	2.4	74.0166
FD02	Transmissive	2.5	.
FD02	Transmissive	2.6	.
FD02	Transmissive	2.7	.
FD02	Transmissive	2.8	84.3173
FD02	Transmissive	2.9	86.1985
FD02	Transmissive	3	88.1106
FD02	Transmissive	3.1	89.4059
FD02	Transmissive	3.2	90.2078
FD02	Transmissive	3.3	89.2517
FD02	Transmissive	3.4	86.5686
FD02	Transmissive	3.5	85.2733
FD02	Transmissive	3.6	84.9341
FD02	Transmissive	3.7	85.15
FD02	Transmissive	3.8	85.4892
FD02	Transmissive	3.9	86.0752
FD02	Transmissive	4	87.1237
FD02	Transmissive	4.1	88.3265
FD02	Transmissive	4.2	89.3134
FD02	Transmissive	4.3	90.1769
FD02	Transmissive	4.4	91.0713
FD02	Transmissive	4.5	92.089
FD02	Transmissive	4.6	92.8909
FD02	Transmissive	4.7	101.31
FD02	Transmissive	4.8	95.0805
FD02	Transmissive	4.9	94.5562
FD02	Transmissive	5	94.4946
FD02	Transmissive	5.1	94.2787
FD02	Transmissive	5.2	94.2478
FD02	Transmissive	5.3	94.4637
FD02	Transmissive	5.4	94.5254
FD02	Transmissive	5.5	94.1245
FD02	Transmissive	5.6	93.4768
FD02	Transmissive	5.7	92.7983
FD02	Transmissive	5.8	92.5208
FD02	Transmissive	5.9	92.5516
FD02	Transmissive	6	92.5825
FD02	Transmissive	6.1	92.5516
FD02	Transmissive	6.2	92.4591
FD02	Transmissive	6.3	92.3049
FD02	Transmissive	6.4	92.2432
FD02	Transmissive	6.5	92.5208
FD02	Transmissive	6.6	92.8292
FD02	Transmissive	6.7	93.0759
FD02	Transmissive	6.8	93.5385
FD02	Transmissive	6.9	94.1245
FD02	Transmissive	7	94.5254
FD02	Transmissive	7.1	94.803
FD02	Transmissive	7.2	95.0497
FD02	Transmissive	7.3	95.1422
FD02	Transmissive	7.4	95.2347
FD02	Transmissive	7.5	97.2393
FD02	Transmissive	7.6	98.072
FD02	Transmissive	7.7	96.3758
FD02	Transmissive	7.8	95.6356
FD02	Transmissive	7.9	95.759
FD02	Transmissive	8	95.9132
FD02	Transmissive	8.1	96.4683
FD02	Transmissive	8.2	96.8384
FD02	Transmissive	8.3	96.6842
FD02	Transmissive	8.4	96.3141
FD02	Transmissive	8.5	96.2216
FD02	Transmissive	8.6	96.345
FD02	Transmissive	8.7	96.3141
FD02	Transmissive	8.8	96.5917
FD02	Transmissive	8.9	97.1777
FD02	Transmissive	9	97.8561
FD02	Transmissive	9.1	98.3187
FD02	Transmissive	9.2	98.843
FD02	Transmissive	9.3	100.138
FD02	Transmissive	9.4	100.077
FD02	Transmissive	9.5	99.2131
FD02	Transmissive	9.6	98.8739
FD02	Transmissive	9.7	98.7197
FD02	Transmissive	9.8	98.8739
FD02	Transmissive	9.9	99.1514
FD02	Transmissive	10	99.3673
FD02	Transmissive	10.1	99.244
FD02	Transmissive	10.2	99.1514
FD02	Transmissive	10.3	99.1514
FD02	Transmissive	10.4	99.3365
FD02	Transmissive	10.5	99.9224
FD02	Transmissive	10.6	100.539
FD02	Transmissive	10.7	101.403
FD02	Transmissive	10.8	102.205
FD02	Transmissive	10.9	102.729
FD02	Transmissive	11	102.976
FD02	Transmissive	11.1	103.192
FD02	Transmissive	11.2	103.284
FD02	Transmissive	11.3	103.346
FD02	Transmissive	11.4	103.253
FD02	Transmissive	11.5	103.099
FD02	Transmissive	11.6	102.421
FD02	Transmissive	11.7	101.588
FD02	Transmissive	11.8	101.464
FD02	Transmissive	11.9	101.495
FD02	Transmissive	12	101.958
FD02	Transmissive	12.1	102.791
FD02	Transmissive	12.2	102.914
FD02	Transmissive	12.3	102.421
FD02	Transmissive	12.4	100.632
FD02	Transmissive	12.5	103.006
FD02	Transmissive	12.6	102.02
FD02	Transmissive	12.7	101.896
FD02	Transmissive	12.8	101.896
FD02	Transmissive	12.9	101.249
FD02	Transmissive	13	100.817
FD02	Transmissive	13.1	101.619
FD02	Transmissive	13.2	102.05
FD02	Transmissive	13.3	101.249
FD02	Transmissive	13.4	101.464
FD02	Transmissive	13.5	102.05
FD02	Transmissive	13.6	102.112
FD02	Transmissive	13.7	101.835
FD02	Transmissive	13.8	98.5038
FD02	Transmissive	13.9	102.945
FD02	Transmissive	14	103.161
FD02	Transmissive	14.1	102.02
FD02	Transmissive	14.2	101.927
FD02	Transmissive	14.3	101.588
FD02	Transmissive	14.4	100.231
FD02	Transmissive	14.5	99.1206
FD02	Transmissive	14.6	98.3804
FD02	Transmissive	14.7	97.6403
FD02	Transmissive	14.8	97.8561
FD02	Transmissive	14.9	97.9487
FD02	Transmissive	15	97.8561
FD02	Transmissive	15.1	97.887
FD02	Transmissive	15.2	98.4421
FD02	Transmissive	15.3	98.9972
FD02	Transmissive	15.4	98.5038
FD02	Transmissive	15.5	98.4421
FD02	Transmissive	15.6	98.5655
FD02	Transmissive	15.7	98.4113
FD02	Transmissive	15.8	97.9178
FD02	Transmissive	15.9	96.9926
FD02	Transmissive	16	96.7459
FD02	Transmissive	16.1	96.8076
FD02	Transmissive	16.2	97.1777
FD02	Transmissive	16.3	97.5786
FD02	Transmissive	16.4	99.0589
FD02	Transmissive	16.5	100.909
FD02	Transmissive	16.6	100.786
FD02	Transmissive	16.7	100.107
FD02	Transmissive	16.8	100.323
FD02	Transmissive	16.9	101.403
FD02	Transmissive	17	101.896
FD02	Transmissive	17.1	101.125
FD02	Transmissive	17.2	101.156
FD02	Transmissive	17.3	101.619
FD02	Transmissive	17.4	101.002
FD02	Transmissive	17.5	100.693
FD02	Transmissive	17.6	101.064
FD02	Transmissive	17.7	99.429
FD02	Transmissive	17.8	96.9618
FD02	Transmissive	17.9	96.2525
FD02	Transmissive	18	96.3758
FD02	Transmissive	18.1	96.53
FD02	Transmissive	18.2	96.8076
FD02	Transmissive	18.3	97.0851
FD02	Transmissive	18.4	97.2702
FD02	Transmissive	18.5	97.4552
FD02	Transmissive	18.6	97.9178
FD02	Transmissive	18.7	98.9972
FD02	Transmissive	18.8	99.3056
FD02	Transmissive	18.9	99.244
FD02	Transmissive	19	100.077
FD02	Transmissive	19.1	100.755
FD02	Transmissive	19.2	102.421
FD02	Transmissive	19.3	101.619
FD02	Transmissive	19.4	100.262
FD02	Transmissive	19.5	99.7374
FD02	Transmissive	19.6	101.249
FD02	Transmissive	19.7	102.76
[truncated: 55,649 more rows]

## Sheet: Color_naming
ID	Filter	1_Act	2_Act	3_Act	4_Act	5_Act	6_Act	7_Act	8_Act	1_Estim	2_Estim	3_Estim	4_Estim	5_Estim	6_Estim	7_Estim	8_Estim	1_correct	2_correct	3_correct	4_correct	5_correct	6_correct	7_correct	8_correct	Sum
FD01	Transmissive	4	1	2	8	3	5	2	3	.	1	5	8	3	5	5	3	0	1	0	1	1	1	0	1	5
FD02	Transmissive	6	8	7	3	4	5	2	7	7	8	7	3	4	5	2	7	0	1	1	1	1	1	1	1	7
FD03	Transmissive	2	8	3	5	2	1	7	3	2	8	3	5	2	1	6	3	1	1	1	1	1	1	0	1	7
FD04	Transmissive	2	3	7	5	1	6	5	4	2	3	7	5	1	3	5	8	1	1	1	1	1	0	1	0	6
FD05	Transmissive	1	6	8	5	2	7	8	1	1	7	8	5	2	6	8	1	1	0	1	1	1	0	1	1	6
FD06	Transmissive	3	8	2	5	4	7	6	8	3	8	2	5	4	7	6	8	1	1	1	1	1	1	1	1	8
FD07	Transmissive	2	6	3	7	5	6	5	4	2	6	3	8	4	6	4	5	1	1	1	0	0	1	0	0	4
FD08	Transmissive	1	5	7	1	3	4	6	8	1	5	7	1	3	4	6	8	1	1	1	1	1	1	1	1	8
FD09	Transmissive	3	7	1	4	8	3	6	8	3	6	1	4	8	3	6	8	1	0	1	1	1	1	1	1	7
FD010	Transmissive	8	7	6	5	6	1	3	4	1	7	6	5	6	4	3	5	0	1	1	1	1	0	1	0	5
FD011	Transmissive	7	1	2	3	8	1	3	7	6	1	2	3	8	1	3	6	0	1	1	1	1	1	1	0	6
FD012	Transmissive	1	4	1	2	4	8	7	8	8	5	8	2	4	8	7	8	0	0	0	1	1	1	1	1	5
FD013	Transmissive	2	8	6	5	8	3	4	1	2	8	6	4	8	2	4	1	1	1	1	0	1	0	1	1	6
FD014	Transmissive	1	4	5	6	3	5	8	1	1	4	5	6	2	5	8	1	1	1	1	1	0	1	1	1	7
FD015	Transmissive	2	3	8	3	7	1	5	2	2	3	8	3	7	1	4	2	1	1	1	1	1	1	0	1	7
FD016	Transmissive	4	1	2	8	3	2	5	3	5	1	2	8	3	2	4	3	0	1	1	1	1	1	0	1	6
FD01	Absorptive	1	5	6	3	2	7	6	7	1	4	6	3	5	7	6	7	1	0	1	1	0	1	1	1	6
FD02	Absorptive	5	8	7	4	7	2	5	3	5	8	7	4	7	2	5	3	1	1	1	1	1	1	1	1	8
FD03	Absorptive	5	8	6	1	3	8	2	7	5	8	3	1	3	8	2	6	1	1	0	1	1	1	1	0	6
FD04	Absorptive	8	6	4	5	2	7	5	2	1	3	4	5	2	6	5	2	0	0	1	1	1	0	1	1	5
FD05	Absorptive	7	3	8	3	2	7	6	8	6	3	8	3	2	6	7	8	0	1	1	1	1	0	0	1	5
FD06	Absorptive	7	2	8	4	7	1	6	2	7	5	1	4	6	8	3	4	1	0	0	1	0	0	0	0	2
FD07	Absorptive	7	4	8	5	1	4	2	5	7	4	8	5	1	4	2	5	1	1	1	1	1	1	1	1	8
FD08	Absorptive	2	1	7	3	1	3	8	7	2	1	7	3	1	3	8	7	1	1	1	1	1	1	1	1	8
FD09	Absorptive	2	7	3	2	6	5	7	8	2	6	3	5	6	4	6	8	1	0	1	0	1	0	0	1	4
FD010	Absorptive	2	6	3	1	6	4	5	1	5	6	3	4	6	4	5	8	0	1	1	0	1	1	1	0	5
FD011	Absorptive	4	2	1	7	8	3	4	6	4	5	1	6	8	3	4	7	1	0	1	0	1	1	1	0	5
FD012	Absorptive	8	7	2	4	3	2	4	7	.	7	5	4	3	5	4	7	0	1	0	1	1	0	1	1	5
FD013	Absorptive	4	1	3	2	7	6	8	2	4	1	3	2	7	7	8	2	1	1	1	1	1	0	1	1	7
FD014	Absorptive	2	3	4	2	6	5	8	7	4	3	4	5	6	5	8	7	0	1	1	0	1	1	1	1	6
FD015	Absorptive	3	8	6	1	4	5	7	6	3	8	6	1	5	4	7	6	1	1	1	1	0	0	1	1	6
FD016	Absorptive	1	5	6	3	2	7	6	7	1	5	6	3	4	7	6	7	1	1	1	1	0	1	1	1	7
FD01	Control	5	7	4	2	6	1	3	7	4	7	.	4	6	1	3	7	0	1	0	0	1	1	1	1	5
FD02	Control	4	5	3	1	2	7	2	8	4	5	3	1	2	7	2	8	1	1	1	1	1	1	1	1	8
FD03	Control	7	3	4	8	2	1	6	8	6	3	4	8	2	1	7	8	0	1	1	1	1	1	0	1	6
FD04	Control	2	7	3	5	2	7	6	3	2	7	3	5	2	7	6	3	1	1	1	1	1	1	1	1	8
FD05	Control	2	4	7	3	4	2	1	5	2	4	6	3	4	2	1	5	1	1	0	1	1	1	1	1	7
FD06	Control	5	6	2	1	2	7	3	8	5	7	2	1	2	6	3	8	1	0	1	1	1	0	1	1	6
FD07	Control	1	5	3	1	2	7	3	8	1	4	3	1	2	7	3	8	1	0	1	1	1	1	1	1	7
FD08	Control	1	6	2	3	7	4	4	5	1	6	2	3	7	4	4	5	1	1	1	1	1	1	1	1	8
FD09	Control	3	5	8	6	4	3	7	4	3	4	8	6	5	2	7	4	1	0	1	1	0	0	1	1	5
FD010	Control	6	7	2	3	7	8	5	4	6	7	2	3	7	8	5	4	1	1	1	1	1	1	1	1	8
FD011	Control	5	3	1	7	3	7	2	4	5	3	1	6	3	7	2	4	1	1	1	0	1	1	1	1	7
FD012	Control	3	1	6	3	5	8	2	3	3	8	6	2	4	.	2	2	1	0	1	0	0	0	1	0	3
FD013	Control	3	4	1	6	2	3	7	5	3	4	8	7	2	3	7	5	1	1	0	0	1	1	1	1	6
FD014	Control	4	2	3	6	8	5	3	1	4	2	3	6	8	5	3	1	1	1	1	1	1	1	1	1	8
FD015	Control	1	5	3	5	2	7	4	6	1	5	3	5	2	7	4	6	1	1	1	1	1	1	1	1	8
FD016	Control	5	7	4	2	6	1	3	7	5	7	4	2	6	1	3	7	1	1	1	1	1	1	1	1	8
